# Supplementary material for: A Negative Energy Balance Is Associated with Metabolic Dysfunctions in the Hypothalamus of a Humanized Preclinical Model of Alzheimer’s Disease, the 5XFAD Mouse
Source: Int J Mol Sci. 2021 May 20;22(10):5365. doi: 10.3390/ijms22105365 (PMC8161294; doi:10.3390/ijms22105365)
Supplement: Supplementary file 1 [file ijms-22-05365-s001.zip]

Archive with 6 entries (6 files):
- Figure S1.pdf
- Figure S2.pdf
- Figure S3.pdf
- Figure S4.pdf
- Figure S5.pdf
- Tables S1 & S2.pdf
